# Supplementary material for: Predicting work ability impairment in post COVID-19 patients: a machine learning model based on clinical parameters
Source: Infection. 2025 Jan 16;53(3):1189–97. doi: 10.1007/s15010-024-02459-8 (PMC12137377; doi:10.1007/s15010-024-02459-8)
Supplement: Supplementary file 3 — Supplementary Material 3 [file 15010_2024_2459_MOESM3_ESM.xlsx]

## Sheet: Sheet1
Supplementary table 1. Variables and features for the TFDF model.
Variable	Feature name	Type	Timepoint
hospitalization	hospitalization	Categorical	acute infection
infection severity (WHO)	infection severity (WHO)	Numeric	acute infection
symptoms	abdominal pain	Categorical	baseline
symptoms	sweating	Categorical	baseline
symptoms	chest pain	Categorical	baseline
symptoms	confusion	Categorical	baseline
symptoms	congestion runny nose	Categorical	baseline
symptoms	constipation	Categorical	baseline
symptoms	cough	Categorical	baseline
symptoms	diarrhea	Categorical	baseline
symptoms	dizziness	Categorical	baseline
symptoms	dysphagia	Categorical	baseline
symptoms	dyspnea	Categorical	baseline
symptoms	dysuria	Categorical	baseline
symptoms	eye sight disorder	Categorical	baseline
symptoms	fatigue	Categorical	baseline
symptoms	fever	Categorical	baseline
symptoms	hair loss	Categorical	baseline
symptoms	headache	Categorical	baseline
symptoms	palpitations	Categorical	baseline
symptoms	hematemesis	Categorical	baseline
symptoms	hematochezia	Categorical	baseline
symptoms	hemoptysis	Categorical	baseline
symptoms	hpoesthesia	Categorical	baseline
symptoms	impaired alertness	Categorical	baseline
symptoms	imparied speech	Categorical	baseline
symptoms	insomnia	Categorical	baseline
symptoms	joint or muscle pain	Categorical	baseline
symptoms	smell loss	Categorical	baseline
symptoms	taste loss	Categorical	baseline
symptoms	melena	Categorical	baseline
symptoms	memory impairment	Categorical	baseline
symptoms	nausea	Categorical	baseline
symptoms	night sweats	Categorical	baseline
symptoms	paresis paralysis	Categorical	baseline
symptoms	peripheral edema	Categorical	baseline
symptoms	red eye	Categorical	baseline
symptoms	reduced muscular strength	Categorical	baseline
symptoms	throatache	Categorical	baseline
symptoms	tremor	Categorical	baseline
symptoms	impaired stand	Categorical	baseline
symptoms	impaired walk	Categorical	baseline
symptoms	unilateral leg pain	Categorical	baseline
symptoms	unilateral swollen leg	Categorical	baseline
symptoms	unwanted weight loss	Categorical	baseline
symptoms	other	Categorical	baseline
symptoms	paresthesia	Categorical	baseline
symptoms	anxiety or strain	Categorical	baseline
symptoms	tinnitus	Categorical	baseline
symptoms	depressive mood	Categorical	baseline
symptoms	vertigo	Categorical	baseline
symptoms	vomiting	Categorical	baseline
has psychiatric diagnosis	has psychiatric diagnosis	Categorical	baseline
has somatic diagnosis	has somatic diagnosis	Categorical	baseline
age	age at inclusion	Numeric	baseline
body weight	body weight	Numeric	baseline
body heigth	body heigth	Numeric	baseline
karnofsky index current	karnofsky index current	Numeric	baseline
